# Supplementary material for: Coronary Artery Calcification on Non-Cardiac Gated CT Thorax Scans: A Single Tertiary Centre Retrospective Observational Study
Source: J Cardiovasc Dev Dis. 2025 Dec 4;12(12):480. doi: 10.3390/jcdd12120480 (PMC12734173; doi:10.3390/jcdd12120480)
Supplement: Supplementary file 1 [file jcdd-12-00480-s001.zip]

Archive with 1 entries (1 files):
- jcdd-3940024-supplementary.pdf
